# Supplementary material for: Development of a Microwell System for Reproducible Formation of Homogeneous Cell Spheroids
Source: Pharmaceutics. 2025 Dec 31;18(1):56. doi: 10.3390/pharmaceutics18010056 (PMC12844868; doi:10.3390/pharmaceutics18010056)
Supplement: Supplementary file 1 [file pharmaceutics-18-00056-s001.zip]

Archive with 1 entries (1 files):
- pharmaceutics-4037138-supplementary.pdf
